# Supplementary material for: Feasibility of Acquiring Neuroimaging Data from Adults with Acquired Brain Injuries before and after a Yoga Intervention
Source: Brain Sci. 2023 Oct 5;13(10):1413. doi: 10.3390/brainsci13101413 (PMC10605412; doi:10.3390/brainsci13101413)
Supplement: Supplementary file 1 [file brainsci-13-01413-s001.zip]

Archive with 1 entries (1 files):
- brainsci-2602058-supplementary.pdf
